# Supplementary material for: Circulating tumor DNA predicts efficacy of a dual AKT/p70S6K inhibitor (LY2780301) plus paclitaxel in metastatic breast cancer: plasma analysis of the TAKTIC phase IB/II study
Source: Mol Oncol. 2022 Mar 30;16(10):2057–70. doi: 10.1002/1878-0261.13188 (PMC9120890; doi:10.1002/1878-0261.13188)
Supplement: Supplementary file 6 — Table S5. Details of plasma samples available and ctDNA assessment results. [file MOL2-16-2057-s004.xlsx]

## Sheet: Table_S1
Table S1 Details of plasma samples available and ctDNA assessment results
Patient_ID	tumor sequencing available	tumor mutation (PIK3CA or AKT1 hotspots or TP53)	Timepoint	plasma available	cfDNA (ng/plasma ml)	TF_LC-WGS (%)	Mut1-MAF-ddPCR (%)	Mut1-ID	Mut2-MAF-ddPCR (%)	Mut2-ID
01001PII	Y	No	C1D1	Y	95.5	23.44	NA
01001PII			C3D1	Y	62.0	0	NA
01001PII			END OF TREATMENT	Y	12.3	21.35	NA
01002PII	Y	PIK3CA-H1047L	C1D1	Y	3.7	0	2.8	PIK3CA-H1047L
01002PII			C3D1	Y	4.6	0	0	PIK3CA-H1047L
01002PII			END OF TREATMENT	N
01003PII	N		C1D1	Y	11.1	16.42	NA
01003PII			C3D1	N
01003PII			END OF TREATMENT	N
01004PII	Y	No	C1D1	Y	47.7	0	NA
01004PII			C3D1	Y	163.9	0	NA
01004PII			END OF TREATMENT	Y	237.7	0	NA
01007PII	Y	No	C1D1	Y	9.9	27.31	NA
01007PII			C3D1	Y	4.4	0	NA
01007PII			END OF TREATMENT	Y	139.2	28.06	NA
01009PII	Y	No	C1D1	Y	18.5	42.94	NA
01009PII			C3D1	N
01009PII			END OF TREATMENT	Y	35.0	0	NA
01016PII	Y	AKT - E17K; TP53 - R175H	C1D1	Y	50.0	44.01	72.32	AKT - E17K	61.11	TP53 - R175H
01016PII			C3D1	Y	11.6	28.05	0	AKT - E17K	0	TP53 - R175H
01016PII			END OF TREATMENT	Y	33.1	44.17	54.21	AKT - E17K	29.34	TP53 - R175H
01019PII	Y	PIK3CA-H1047R	C1D1	Y	19.2	0	0	PIK3CA-H1047R
01019PII			C3D1	Y	18.6	0	0.9	PIK3CA-H1047R
01019PII			END OF TREATMENT	N
01021PII	Y	No	C1D1	Y	19.3	30.67	NA
01021PII			C3D1	Y	24.7	16.31	NA
01021PII			END OF TREATMENT	Y	21.4	18.51	NA
01022PII	Y	No	C1D1	Y	30.0	44.28	NA
01022PII			C3D1	Y	8.5	14.73	NA
01022PII			END OF TREATMENT	N
01026PII	Y	TP53 - R248Q	C1D1	Y	53.1	34.55	4.09	TP53 - R248Q
01026PII			C3D1	N
01026PII			END OF TREATMENT	N
01028PII	N		C1D1	Y	5.5	0	NA
01028PII			C3D1	N
01028PII			END OF TREATMENT	N
01029PII	Y	TP53 - S166X	C1D1	Y	47.6	56.89	10.2	TP53 - S166X
01029PII			C3D1	Y	14.7	26.63	0.43	TP53 - S166X
01029PII			END OF TREATMENT	Y	34.5	27.58	3.11	TP53 - S166X
02006PII	Y	No	C1D1	Y	4.9	0	NA
02006PII			C3D1	Y	8.4	14.07	NA
02006PII			END OF TREATMENT	N
02020PII	Y	PIK3CA - E542K	C1D1	N
02020PII			C3D1	N
02020PII			END OF TREATMENT	Y	14.0	28.77	10.8	PIK3CA - E542K
02030PII	Y	No	C1D1	N
02030PII			C3D1	N
02030PII			END OF TREATMENT	Y	6.5	32.17	NA
02033PII	Y	No	C1D1	N
02033PII			C3D1	Y	12.8	0	NA
02033PII			END OF TREATMENT	N
03010PII	Y	PIK3CA-H1047R	C1D1	N
03010PII			C3D1	Y	11.3	16.89	0	PIK3CA-H1047R
03010PII			END OF TREATMENT	Y	6.5	14.39	2.8	PIK3CA-H1047R
03012PII	Y	No	C1D1	Y	9.7	15.52	NA
03012PII			C3D1	Y	5.8	43.94	NA
03012PII			END OF TREATMENT	N
03015PII	N		C1D1	Y	8.2	0	NA
03015PII			C3D1	Y	2.9	0	NA
03015PII			END OF TREATMENT	Y	13.6	13.9	NA
03018PII	Y	PIK3CA - E542K	C1D1	Y	69.2	55.79	60	PIK3CA - E542K
03018PII			C3D1	Y	2.4	81.87	0.6	PIK3CA - E542K
03018PII			END OF TREATMENT	N
03023PII	Y	PIK3CA-H1047R	C1D1	Y	10.2	43.2	22	PIK3CA-H1047R
03023PII			C3D1	Y	5.9	0	0.6	PIK3CA-H1047R
03023PII			END OF TREATMENT	N
03035PII	Y	PIK3CA-H1047R	C1D1	Y	2.2	0	0.6	PIK3CA-H1047R
03035PII			C3D1	Y	3.4	23.12	15	PIK3CA-H1047R
03035PII			END OF TREATMENT	N
03036PII	Y	AKT - E17K; TP53 - Y163C	C1D1	Y	10.3	23.2	28.66	AKT - E17K	22.59	TP53 - Y163C
03036PII			C3D1	Y	6.1	0	0	AKT - E17K	0	TP53 - Y163C
03036PII			END OF TREATMENT	N
04005PII	Y	No	C1D1	Y	5.3	20.14	NA
04005PII			C3D1	Y	11.4	13.45	NA
04005PII			END OF TREATMENT	Y	11.7	32.27	NA
04014PII	Y	No	C1D1	Y	2.2	21.99	NA
04014PII			C3D1	Y	8.8	28.25	NA
04014PII			END OF TREATMENT	N
04024PII	Y	No	C1D1	Y	5.3	0	NA
04024PII			C3D1	Y	4.4	18.15	NA
04024PII			END OF TREATMENT	N
04031PII	Y	PIK3CA-H1047L	C1D1	Y	3.3	25.41	25	PIK3CA-H1047L
04031PII			C3D1	Y	8.6	0	0.4	PIK3CA-H1047L
04031PII			END OF TREATMENT	N
04032PII	Y	PIK3CA - E542K	C1D1	Y	4.4	0	1.6	PIK3CA - E542K
04032PII			C3D1	N
04032PII			END OF TREATMENT	N
08025PII	Y	No	C1D1	Y	13.6	0.22	NA
08025PII			C3D1	Y	17.8	0	NA
08025PII			END OF TREATMENT	Y	193.9	42.76	NA
08027PII	Y	No	C1D1	Y	180.6	89.18	NA
08027PII			C3D1	Y	8.9	34.75	NA
08027PII			END OF TREATMENT	Y	883.0	81.8	NA
08034PII	Y	PIK3CA-H1047R	C1D1	Y	9.9	0	0.7	PIK3CA-H1047R
08034PII			C3D1	N
08034PII			END OF TREATMENT	N
01001	Y	No	C1D1	Y	579.6	28.72	NA
01001			C3D1	Y	6.0	21.98	NA
01001			END OF TREATMENT	Y	4.2	29.11	NA
01002	Y	AKT - E17K	C1D1	Y	5.3	15.18	9.23	AKT - E17K
01002			C3D1	Y	3.8	10.12	4.26	AKT - E17K
01002			END OF TREATMENT	Y	4.0	18.81	15.52	AKT - E17K
01003	Y	No	C1D1	Y	6.5	17.66	NA
01003			C3D1	Y	30.1	0	NA
01003			END OF TREATMENT	Y	5.9	22.16	NA
01004	Y	AKT - E17K	C1D1	Y	32.2	0	0	AKT - E17K
01004			C3D1	Y	41.6	0	0	AKT - E17K
01004			END OF TREATMENT	Y	4.1	7.5	7.44	AKT - E17K
01005	Y	No	C1D1	Y	2.7	31.77	NA
01005			C3D1	Y	29.2	0	NA
01005			END OF TREATMENT	N
01006	Y	No	C1D1	Y	7.7	13.6	NA
01006			C3D1	N
01006			END OF TREATMENT	Y	57.6	0	NA
01008	Y	No	C1D1	Y	9.8	13.76	NA
01008			C3D1	Y	6.2	0	NA
01008			END OF TREATMENT	N
01009	Y	No	C1D1	Y	4.2	0	NA
01009			C3D1	Y	281.6	26.75	NA
01009			END OF TREATMENT	N
01010	Y	No	C1D1	Y	7.0	10.48	NA
01010			C3D1	N
01010			END OF TREATMENT	N
01013	Y	No	C1D1	Y	6.4	0	NA
01013			C3D1	Y	6.6	0	NA
01013			END OF TREATMENT	Y	10.7	0	NA
02012	Y	No	C1D1	Y	4.3	20	NA
02012			C3D1	Y	7.8	0	NA
02012			END OF TREATMENT	Y	18.7	39.15	NA
02014	Y	TP53 - V274A	C1D1	Y	7.6	39.18	13.94	TP53 - V274A
02014			C3D1	Y	4.5	0	0
02014			END OF TREATMENT	N
