# Supplementary material for: Circulating tumor DNA predicts efficacy of a dual AKT/p70S6K inhibitor (LY2780301) plus paclitaxel in metastatic breast cancer: plasma analysis of the TAKTIC phase IB/II study
Source: Mol Oncol. 2022 Mar 30;16(10):2057–70. doi: 10.1002/1878-0261.13188 (PMC9120890; doi:10.1002/1878-0261.13188)
Supplement: Supplementary file 7 — Table S6. Demographics according to baseline ctDNA status. [file MOL2-16-2057-s003.xlsx]

## Sheet: Table_2
Table S2. Demographics according to baseline ctDNA status
Variables	Classes	TF=0 (n=13)	TF>0 (n=27)	p-value (wilcoxon or fisher's exact test)	CtDNA neg (n=9)*	CtDNA pos (n=31)*	p-value (wilcoxon or fisher's exact test)
Age	Median [Min - Max]	58 [36-68]	49 [34-69]	0.24	59 [36-66]	49 [34-69]	0.21
Hormone-receptors expression	negative	1 (7.7)	2 (7.4)	1	1 (11.11)	2 (6.452)	0.55
	positive	12 (92.3)	25 (92.6)		8 (88.89)	29 (93.55)
Tumor PI3K/AKT pathway	not activated	4 (40.0)	13 (56.5)	0.47	4 (66.67)	13 (48.15)	0.66
	activated	6 (60.0)	10 (43.5)		2 (33.33)	14 (51.85)
	Number of missing data	3	4		3	4
Number of metastatic sites	1-2	9 (69.23)	12 (44.46)	0.19	7 (77.77)	14 (45.16)	0.13
	≥3	4 (30.77)	15 (55.56)		2 (22.22)	17 (54.84)
Visceral metastases	no	1 (7.69)	3 (11.11)	1	1 (11.11)	3 (9.677)	1
	yes	12 (92.31)	24 (88.89)		8 (88.89)	28 (90.32)
All data are expressed as N(%) unless otherwise specified. *combination of LC-WGS and ddPCR results
