# Supplementary material for: Circulating tumor DNA predicts efficacy of a dual AKT/p70S6K inhibitor (LY2780301) plus paclitaxel in metastatic breast cancer: plasma analysis of the TAKTIC phase IB/II study
Source: Mol Oncol. 2022 Mar 30;16(10):2057–70. doi: 10.1002/1878-0261.13188 (PMC9120890; doi:10.1002/1878-0261.13188)
Supplement: Supplementary file 8 — Table S7. GISTIC analysis of baseline plasma copy number alteration profiles. [file MOL2-16-2057-s008.xlsx]

## Sheet: gistic_results_210730
Table S3. GISTIC analysis of baseline plasma copy number alterations profiles
Type	Chr	Start	End	NbSonde	Cytoband	Nb_Gene	Genes
Gain	1	144900001	149238502	6	q21.1-q21.2	7	NBPF20,NBPF19,NBPF9,PDE4DIP,LOC100996724,SEC22B,SEC22B2P,SEC22B3P(1.65),NBPF19,LINC00624,BCL9,ACP6,GJA5,GJA8(1.5),NBPF19,CHD1L,FMO5,RNVU1-8,NBPF13P,PDIA3P1,PRKAB2(1.38),NBPF20,NBPF19,PDZK1,NBPF10,CD160(1.31),NBPF25P,RNVU1-17,RNVU1-18,RNU1-3,RNU1-4,RNU1-2,RNU1-1(1.23),NBPF20,NBPF19,NBPF10,RNF115(1.19),NBPF20,NBPF19,NBPF10,LIX1L,POLR3GL,HJV,TXNIP,ANKRD34A,LIX1L-AS1,GNRHR2,PEX11B,ANKRD35,MIR6736,ITG…
Gain	1	152000001	153488502	7	q21.3	7	FLG-AS1,FLG2,CRNN,CRCT1,LCE5A(1.94),LCE1A,LCE6A,SPRR4,SPRR1A,IVL,SMCP,SPRR2D,SPRR1B,SPRR2A,SPRR2E,SPRR3,SPRR2B,SPRR2F,SPRR2C,LOC101928009,PRR9,SPRR2G,LELP1,PGLYRP3,LOR(1.94),LCE3D,LCE3E,LCE3A,LCE2D,LINC00302,C1orf68,LCE3B,LCE2B,LCE4A,LCE2C,LCE2A,LCE3C,LCE1F,LCE1E,KPRP,LCE1C,LCE1D,LCE1B(1.94),PGLYRP4,S100A9,S100A12,S100A8,S100A7A,S100A7(1.94),RPTN(1.94),TCHH,LOC100131107,TCHHL1(1.33),S100A11(1.19)
Gain	1	156750001	160938502	15	q23.1-q23.3	14	FCRL4,CD5L,FCRL5,FCRL3,FCRL2,FCRL1,LOC105371458,KIRREL1-IT1,KIRREL1,LINC01704,CD1D,CD1B,CD1E,CD1C,CD1A,OR10T2,OR10R2,OR10K2,OR10K1(2.23),OR6P1,OR6Y1(2.23),SPTA1,OR10Z1(2.17),SPTA1(1.98),OR6K6,OR6N1(1.92),SPTA1,OR6K3,OR6K2(1.92),CYCSP52,ETV3,ETV3L(1.9),OR10J1,IFI16,MNDA,PYHIN1,PYDC5,AIM2,CADM3,CADM3-AS1,ACKR1,FCER1A,OR10J3,OR10J4(1.83),ARHGEF11(1.74),CRP(1.69),LRRC71,PRCC,SH2D2A,NTRK1,PEAR1,INSRR,…
Gain	1	161950001	184338502	47	q23.3-q25.3	38	LOC440700,LMX1A,LRRC52-AS1,RXRG,FAM78B,UCK2,LRRC52,ALDH9A1,MGST3,TMCO1-AS1,TMCO1,MIR3658,MIR921,LINC01675(1.88),CRYZL2P,CRYZL2P-SEC16B,LINC01741,SEC16B(1.81),FMO9P(1.75),NUF2,RGS5,CCDC190,RGS4,LOC101928404,LOC100422212(1.75),PBX1(1.75),RASAL2,RASAL2-AS1,C1orf220,TEX35(1.75),LINC01732(1.71),BRINP2,ASTN1,PAPPA2,MIR488,LINC01645(1.69),CACNA1E,ZNF648(1.69),PBX1,PBX1-AS1(1.69),RALGPS2,ANGPTL1(1.65),ME…
Gain	1	185050001	234588502	70	q25.3-q42.2	58	TSNAX-DISC1,LINC00582,TTC13,EXOC8,TRIM67,DISC1,MIR1182,ARV1,FAM89A,LOC149373,C1orf131,GNPAT,SPRTN,EGLN1,SNRPD2P2,TSNAX(2.25),TSNAX-DISC1,DISC1,PCNX2,SLC35F3,DISC2,DISC1-IT1,SIPA1L2,LINC01745,LINC01744,MAP10,NTPCR,MAP3K21,MIR4427,KCNK1(2.12),SLC35F3(2.08),COG2,LINC01737,CAPN9,AGT,C1orf198,LOC101927604(2.08),GALNT2,PGBD5,LINC01682,LINC01736(2.08),HSD11B1-AS1,IRF6,LINC01698,MIR205,MIR205HG,MIR4260,L…
Gain	1	235550001	249188502	24	q42.3-q44	19	LOC100130331,RYR2,ZP4,LINC01139(1.94),RYR2(1.89),CHRM3(1.88),RYR2,MIR4428(1.88),MTR,ACTN2(1.83),KIF26B,EFCAB2,KIF26B-AS1(1.81),KIF26B,SMYD3(1.79),PLD5,EXO1,BECN2,MAP1LC3C(1.77),HEATR1,LGALS8,EDARADD,GPR137B,ERO1B,LGALS8-AS1(1.75),KMO,WDR64,FH,OPN3,CHML,EXO1(1.71),PLD5(1.71),RGS7,CHRM3,FMN2,CHRM3-AS2,CHRM3-AS1,RPS7P5,GREM2,MIR3123(1.71),OR2T10,OR2T11(1.67),SMYD3,OR14C36,ZNF496,AHCTF1,CNST,ZNF670-Z…
Gain	5	167300001	171188502	5	q34-q35.1	4	KCNIP1,INSYN2B,DOCK2,LOC100128059,RANBP17,MIR378E,FOXI1,C5orf58,LINC01187,LCP2,KCNMB1,KCNIP1-OT1,LINC01366,KCNIP1-AS1,GABRP(1.5),RANBP17,TLX3,NPM1,SNORA70J,MIR3912,FGF18(1.38),SLIT3,DOCK2,LOC101927969,MIR218-2,LOC728095,MIR585,SPDL1(1.31),WWC1,TENM2,MIR12125,CTB-178M22.2,MIR103B1,PANK3,RARS1,MIR103A1,FBLL1(1.19)
Gain	6	38300001	40988502	6	p21.2-p21.1	7	DAAM2,KIF6,KCNK16,KCNK17(1.71),DAAM2,LOC101929555,LRFN2,MOCS1,DAAM2-AS1,LINC00951,TDRG1(1.71),DNAH8,KCNK5,GLP1R,MIR9983,SAYSD1(1.56),LOC101929555(1.56),DNAH8(1.38),DNAH8,BTBD9,GLO1,BTBD9-AS1(1.35),DNAH8,DNAH8-AS1(1.35)
Gain	6	44450001	47288502	6	p21.1-p12.3	6	ENPP5,CLIC5,CYP39A1,LOC101926915,RCAN2,ENPP4,LOC101926898(1.27),SUPT3H,RUNX2,MIR586(1.27),ADGRF1,TNFRSF21(1.21),SUPT3H(1.21),TDRD6,MEP1A,CYP39A1,SLC25A27,LOC101926934,PLA2G7,ANKRD66,ADGRF5,ADGRF5-AS1(1.21),SUPT3H,LOC105375075(1.15)
Gain	7	1250001	4588502	7	p22.3-p22.2,p22.1	7	MAFK,LOC100128653,INTS1,MICALL2,PSMG3,PSMG3-AS1,TFAMP1,TMEM184A,ELFN1-AS1,ELFN1(1.42),UNCX(1.42),SDK1(1.38),SDK1,CARD11,LOC100129603,LOC105375131(1.38),CARD11(1.25),GNA12(1.17),MAD1L1,IQCE,AMZ1,GNA12,SNORA114,NUDT1,SNX8,MIR6836,MRM2,EIF3B,CHST12,BRAT1,GRIFIN,LFNG,MIR4648,TTYH3(1.17)
Gain	7	23800001	35688502	27	p15.3-p14.2	23	INMT-MINDY4,CRHR2,INMT,MINDY4,AQP1,GHRHR,ADCYAP1R1(1.71),OSBPL3,GSDME,MPP6,LOC646588,NPY,CYCS,NPVF,C7orf31(1.58),GARS1,GARS-DT(1.56),ITPRID1,NEUROD6(1.52),JAZF1-AS1(1.48),LOC646588(1.46),PDE1C,PPP1R17(1.46),PDE1C(1.45),DPY19L1,DPY19L2P1,LOC401324,TBX20(1.44),TAX1BP1,JAZF1,JAZF1-AS1(1.42),CHN2,CREB5,CPVL,DPY19L2P3,WIPF3,LOC100506497,TRIL,LOC101928168,CHN2-AS1,PRR15,LOC646762,MIR550A3,ZNRF2P2(1.4),…
Gain	7	38450001	44388502	8	p14.1-p13	8	LINC01449,LINC01450(1.29),SUGCT(1.29),POU6F2,SNORA20B(1.27),VPS41,AMPH,POU6F2,FAM183BP,POU6F2-AS2(1.27),SUGCT,RALA,CDK13,YAE1,LINC00265,LOC112267983,MPLKIP(1.23),POU6F2(1.21),INHBA-AS1,GLI3,LINC01448,HECW1,INHBA,MRPL32,PSMA2,C7orf25,HECW1-IT1,MIR3943(1.19),POLR2J4,HECW1,URGCP-MRPS24,STK17A,CAMK2B,LUARIS,COA1,MRPS24,BLVRA,UBE2D4,URGCP,POLM,POLD2,DBNL,PGAM2,SPDYE1,AEBP1,RASA4CP,LINC00957,MIR6837,MI…
Gain	7	45100001	52088502	12	p13-p12.1	8	TNS3,PKD1L1,C7orf69,SNORD151,LINC01447,C7orf65,LINC00525(1.75),ABCA13,CDC14C(1.69),ABCA13,PKD1L1,HUS1,SUN3,C7orf57,UPP1(1.69),COBL,ZPBP,VWC2,DDC,IKZF1,GRB10,SPATA48,FIGNL1,DDC-AS1(1.62),LOC730338(1.62),RAMP3(1.5),ADCY1,SEPTIN7P2,LOC730234,IGFBP1(1.44),CCM2,TBRG4,NACAD,SNORA5A,SNORA5C,SNORA5B(1.23)
Gain	8	34100001	43700000	27	p12-p11.1	17	ADRB3,EIF4EBP1(2.67),RAB11FIP1,LINC01605,ERLIN2,ZNF703,LOC101929622,LOC102723701,LOC728024,PLPBP,BRF2,ADGRA2(2.65),MIR1268A(2.17),MIR1268A,LINC01605(2.1),ADAM9,ADAM32,ADAM5(2.08),PLEKHA2,TACC1,FGFR1,NSD3,ADAM9,ASH2L,STAR,DDHD2,PLPP5,LSM1,BAG4,LETM2,C8orf86,RNF5P1,TM2D2,HTRA4,SNORD38D(2.04),ZMAT4,SFRP1,MIR548AO(1.9),IDO2,ADAM18,ADAM5,ADAM3A,LOC100130964,ADAM2,IDO1,TCIM,SIRLNT(1.83),KCNU1(1.83),HGS…
Gain	8	46950001	146288502	202	q11.1-q24.3	152	MROH5(2.99),TSNARE1,MIR1302-7,MIR4539,MIR4472-1,LINC00051(2.73),ADGRB1(2.71),LNCOC1,GML,LYNX1,SLURP2,LY6D,SLURP1,THEM6,LYNX1-SLURP2,LYPD2(2.62),LNCOC1,LY6K,JRK,PSCA,LOC101928087(2.62),GPR20,PTP4A3,LINC01300(2.52),LY6E,LY6L,LY6E-DT,CDC42P3,C8orf31(2.42),COL22A1(2.38),FAM135B(2.31),ZFAT(2.31),COL22A1,KCNK9(2.29),CASC21,CASC19,CCAT1(2.21),LRATD2(2.21),PCAT1,PRNCR1,PCAT2(2.21),GRHL2,NACA4P(2.19),NCAL…
Gain	10	8250001	11088502	7	p14	6	CELF2-DT,CELF2,SFTA1P,LINC00710(1.4),LINC02670(1.4),LOC101928272,LINC02676,LINC00709(1.4),CELF2(1.33),LOC105376398(1.27),LINC00708(1.21)
Gain	10	46950001	50988502	8	q11.22-q11.23	9	LOC101927699,LOC102724593,SYT15,GPRIN2,LOC102724488,NPY4R,LINC00842,HNRNPA1P33,NPY4R2(7.48),ANTXRLP1,ANTXRL,LOC105378577(2.29),ZNF488,LOC107001062,LOC105378292,RBP3,GDF2,GDF10(1.77),FRMPD2,ARHGAP22,MAPK8,WDFY4,ARHGAP22-IT1,MIR4294,LRRC18,VSTM4(1.65),VSTM4(1.58),FAM170B-AS1,DRGX,VSTM4,TMEM273,FAM170B,C10orf71-AS1,C10orf71(1.52),DRGX(1.33),CHAT,SLC18A3,OGDHL,C10orf53(1.27),ERCC6,PGBD3(1.27)
Gain	11	68350001	71288502	12	q13.2,q13.3-q13.4	12	FGF19(2.9),CCND1,LINC01488,LOC102724265,LTO1(2.88),LOC338694,SMIM38(2.71),MRGPRF-AS1,MRGPRF,MIR3164,TPCN2(2.67),IGHMBP2(2.44),CTTN,ANO1,PPFIA1,SHANK2,FGF4,FGF3,LINC02584,LINC02753,FADD,MIR548K,SHANK2-AS1,SHANK2-AS3,MIR3664(2.42),SHANK2(2.12),FLJ42102(1.94),KRTAP5-10,KRTAP5-8,KRTAP5-9(1.85),NADSYN1,DHCR7,MIR6754(1.85),IGHMBP2,MRPL21(1.44),PPP6R3,CPT1A,GAL,TESMIN(1.23)
Gain	12	2050001	5938502	5	p13.33-p13.32,p13.31	6	CACNA1C,CACNA1C-AS4,CACNA1C-IT3,CACNA1C-AS2,CACNA1C-AS1(1.52),PRMT8,CRACR2A,THCAT155(1.52),TEAD4,ITFG2-AS1,TULP3,LOC100128253,PRMT8,TSPAN9,ITFG2,RHNO1,FOXM1,TEX52,NRIP2,FKBP4,LINC02417(1.52),PARP11,DYRK4,GALNT8,TIGAR,ANO2,CCND2-AS1,CCND2,FGF6,FGF23,RAD51AP1,C12orf4,AKAP3,GAU1,NDUFA9,KCNA6,KCNA1,KCNA5,LINC02443,NTF3(1.44),DCP1B,CACNA1C,CACNA1C-IT2(1.27),DCP1B(1.21)
Gain	12	66750001	68688502	7	q14.3-q15	6	CAND1,LINC02420,LINC02408,DYRK2,LINC02421,IFNG-AS1,LINC01479(1.4),IFNG(1.4),GRIP1,LOC102724421(1.33),GRIP1(1.25),IL26(1.21),MDM1(1.15)
Gain	16	4950001	28088502	38	p13.3-p12.1	36	HS3ST4(1.98),GSG1L,KIAA0556,GTF3C1,LOC100128079(1.83),GSG1L(1.77),XYLT1,LOC102723692(1.77),HS3ST4,MIR548W,C16orf82(1.71),SNX29,CPPED1,SHISA9,MIR4718(1.71),TMC7,GDE1,IQCK,VPS35L,SYT17,ACSM5,GPR139,COQ7,LOC102723385,ITPRIPL2,CLEC19A,TMC5,CCP110,KNOP1,GPRC5B,UMOD,PDILT,GP2(1.69),ATF7IP2,GRIN2A(1.67),DNAH3,REXO5,ACSM3,THUMPD1,ERI2,DCUN1D3,LYRM1,TMEM159,ZP2,ANKS4B,CRYM-AS1,CRYM(1.65),ERCC4(1.65),GTF3C…
Gain	17	31150001	33238502	5	q11.2-q12	3	LINC01989,ASIC2,SPACA3,AA06,CCL11,CCL7,CCL2,CCL8,CCL13,CCL1,C17orf102,TMEM132E(1.67),TMEM98(1.31),MYO1D(1.25)
Gain	17	58750001	59838502	5	q23.2	2	BCAS3(1.35),BRIP1,BCAS3,LOC101927855,TBX2-AS1,TBX2,C17orf82,TBX4,NACA2(1.17)
Gain	17	63150001	65088502	7	q24.1-q24.2	7	CEP112,APOH(1.75),CEP112,LINC02563,AXIN2(1.65),CACNG4,PRKCA,CACNG5(1.58),PRKCA,PRKCA-AS1,MIR634(1.52),CACNG4(1.5),RGS9(1.46),HELZ,CACNG1(1.19)
Gain	17	66600001	69288502	5	q24.2-q24.3	4	LINC01482,ABCA8(1.31),ABCA6,ABCA9,ABCA10,MAP2K6,LINC01483,ABCA8,ABCA9-AS1,MIR4524B,MIR4524A,PRO1804,ABCA5,LOC105371880(1.29),CASC17(1.17),LINC01483,LINC01497,LINC01028,KCNJ16,KCNJ2,KCNJ2-AS1(1.17)
Gain	17	70200001	72688502	7	q24.3-q25.1	6	CDC42EP4,SLC39A11,SSTR2,SDK2,LINC00511,FAM104A,C17orf80,CPSF4L,COG1,LOC101928251,LINC00469,LINC02092,LOC100134391(2.17),KIF19,TTYH2,RPL38,MGC16275,DNAI2,GPR142,GPRC5C,BTBD17(1.67),LINC00673(1.42),LOC101928343,CD300E,CD300A,CD300LD,CD300H,LOC100130520,CD300C,CD300LB,C17orf77(1.42),LINC00673,LINC02003(1.35),RAB37(1.17)
Gain	17	75100001	77938502	5	q25.2,q25.3-q25.3	6	RBFOX3,ENGASE(1.52),RBFOX3,ENPP7,LINC02078,MIR4739(1.5),TBC1D16,CBX8,LINC01977,CBX4,CBX2,LINC01979,LINC01978(1.29),LINC01987(1.21),SEPTIN9,SEC14L1,SEPTIN9-DT,MIR4316,LOC400622,LOC100507351(1.21),DNAH17,PGS1,TNRC6C,C17orf99,CYTH1,USP36,LINC01973,TMC8,TMC6,TNRC6C-AS1,TMEM235,TK1,BIRC5,SYNGR2,AFMID,LINC01993,LOC105371910,LOC101928674,SOCS3,DNAH17-AS1,SCAT1,CEP295NL,TIMP2,CANT1,C1QTNF1-AS1,C1QTNF1,LG…
Gain	19	28900001	32838502	6	q12-q12,q13.11	6	ZNF536,TSHZ3,LINC01791(1.38),TSHZ3,THEG5(1.31),URI1(1.31),LINC01533,LINC01782,ZNF507(1.19),LOC100420587(1.19),LOC100420587,LOC102724908,LOC284395,LINC00906,LOC102724958,LINC01532,UQCRFS1,POP4,VSTM2B,C19orf12,PLEKHF1,CCNE1,URI1(1.19)
Gain	20	21550001	25650000	12	p11.22-p11.21,p11.1	10	SYNDIG1,GGTLC1,CST5,LINC01721(1.67),CST2(1.62),CST8,CST13P,CST9L,CST9,CST4,CST3,CST1(1.62),LINC01747(1.42),SSTR4,CD93,THBD,LINC00656,NXT1,GZF1,LINC01431,NAPB(1.42),LINC00261,LINC01432,LINC01427,LOC284788,FOXA2,LNCNEF(1.35),LOC101926889,ACSS1,ABHD12,APMAP,VSX1,LOC284798,ENTPD6,PYGB(1.27),GINS1,ABHD12,NINL,NANP,ZNF337-AS1(1.21),LINC01726,PAX1(1.17),LINC01727(1.15)
Gain	20	36050001	47288502	21	q11.23-q13.13	17	LINC01522,LINC01523,LINC00494(1.85),PTPRT(1.85),SULF2(1.83),PTPRT,LOC101927159,LOC101927138(1.77),NCOA3,SULF2(1.71),HNF4A,SGK2,MYBL2,TOX2,L3MBTL1,SRSF6,IFT52,GTSF1L,LINC01728,JPH2,OSER1,OSER1-DT,GDAP1L1,FITM2,R3HDML(1.65),ZHX3,LPIN3,CHD6,PLCG1,EMILIN3(1.62),CDH22,SLC2A10,SLC13A3,EYA2,SLC35C2,LOC105372633,ZNF663P,ELMO2,ZNF334,MKRN7P,OCSTAMP,TP53RK(1.58),TOP1,MAFB,SNORD154,LOC100128988,PLCG1,PLCG1-…
Gain	20	49250001	62888502	32	q13.13-q13.33	31	CTCFL,RBM38,LOC100291105,BMP7,BMP7-AS1,SPO11,MTRNR2L3,RAE1,MIR4325,PCK1(2.46),ATP5F1E,SLMO2-ATP5E,PRELID3B,TUBB1(2.44),DOK5(2.44),PMEPA1,ZBP1,NKILA,LINC01742(2.4),LINC01716,TFAP2C(2.38),FAM209A,GCNT7,FAM209B(2.29),LINC01441,LINC01440,CBLN4(2.29),RTF2,MC3R,CSTF1,CASS4,AURKA,FAM210B,GCNT7(2.27),ATP9A,NFATC2(2.19),NFATC2,MIR3194(2.19),BCAS4,ADNP,DPM1,ADNP-AS1,KCNG1,MOCS3(2.17),ATP9A,LINC01429,ZFP64,…
Gain	22	44100001	46388502	7	q13.2,q13.31-q13.31	7	PRR5,SHISAL1,ARHGAP8,PHF21B,PRR5-ARHGAP8,RTL6,LINC01656,LINC00207,LINC00229,LOC101927551(1.31),PARVB,PARVG(1.25),ATXN10,SMC1B,KIAA0930,MIR1249,NUP50,NUP50-DT,LOC105373064,FAM118A,UPK3A,RIBC2,FBLN1,LINC01589,MIR4762,WNT7B(1.19),EFCAB6,PARVB,PNPLA5,SULT4A1,SAMM50,PNPLA3(1.19),NUP50-DT(1.19),PARVB(1.19),WNT7B(1.19)
Gain	22	48200001	50138502	9	q13.31-q13.33	6	LINC01310,TAFA5,MIR4535(1.5),TAFA5,LOC284933(1.5),C22orf34(1.38),C22orf34,MIR3667(1.38),LOC284930(1.21),MIR3201(1.15)
Loss	1	23600001	29588502	21	p36.12-p35.3	22	TMEM222,ACTG1P20,WDTC1,MAP3K6,SYTL1(-0.52),EYA3,WASF2,AHDC1,GPR3,CD164L2,FCN3,LINC02574,FGR,IFI6,SCARNA1,STX12,FAM76A,PPP1R8,THEMIS2,RPA2,SMPDL3B,XKR8,PTAFR,DNAJC8,ATP5IF1,SESN2(-0.5),NUDC,RPS6KA1,HMGN2,MIR1976,LOC101928728,PIGV,ARID1A,ZDHHC18,GPATCH3,NR0B2,SFN,GPN2,KDF1,TENT5B,TRNP1,SLC9A1,WDTC1(-0.5),LIN28A,SH3BGRL3,CEP85,ZNF683,CD52,UBXN11,CRYBG2,DHDDS(-0.48),MED18,SESN2(-0.44),PHACTR4(-0.44),…
Loss	1	35300001	36988502	8	p34.3	7	THRAP3,STK40,SH3D21,EVA1B,SNORA63C,CSF3R,LSM10,OSCP1,MRPS15(-0.35),TRAPPC3,MAP7D1(-0.31),AGO3,COL8A2,ADPRHL2,TEKT2(-0.29),SFPQ,ZMYM4,AGO4,KIAA0319L,TFAP2E,ZMYM4-AS1,NCDN,PSMB2,C1orf216,CLSPN,AGO1(-0.27),TMEM35B,ZMYM6(-0.23),ZMYM1(-0.23),DLGAP3,SMIM12(-0.21)
Loss	1	39300001	41438502	7	p34.3-p34.2	7	BMP8B,RLF,LOC101929536,TRIT1,MYCL,MFSD2A,CAP1,PPT1,ZMPSTE24,TMCO2,SMAP2,COL9A2(-0.33),MACF1,BMP8A,KIAA0754,OXCT2P1,PPIEL,PABPC4-AS1,SNORA55,PABPC4,HEYL,HPCAL4,NT5C1A(-0.33),MACF1,NDUFS5(-0.31),AKIRIN1(-0.27),NFYC-AS1,EXO5,ZNF684,ZFP69,ZFP69B,RIMS3,MIR30C1,NFYC,MIR30E(-0.25),KCNQ4,CITED4(-0.23),RRAGC,GJA9-MYCBP,LOC105378663,MYCBP,RHBDL2,GJA9(-0.23)
Loss	1	98450001	101838502	9	p21.3,p21.2-p21.2	10	CDC14A,GPR88,LINC01349(-0.31),DBT,CDC14A,RTCA-AS1,MIR553,RTCA(-0.31),DBT,MIR548N,PALMD,MFSD14A,FRRS1,AGL,SLC35A3,TRMT13,LRRC39,SASS6(-0.29),VCAM1,EXTL2,SLC30A7,LOC102606465,DPH5(-0.27),LINC01708(-0.25),MIR548N(-0.25),PLPPR4(-0.25),LINC01776,LOC100129620,SNX7,PLPPR4,MIR2682,MIR137HG,MIR137,PLPPR5(-0.23),LOC101928370,S1PR1,LINC01307(-0.23),LOC102606465(-0.23)
Loss	1	108150001	110588502	7	p13.3	7	STXBP3,FAM102B,PRPF38B,HENMT1,FNDC7(-0.35),WDR47,GPSM2,STXBP3,SPATA42,AKNAD1,CLCC1,TMEM167B,TAF13(-0.35),GNAI3,KIAA1324,MYBPHL,C1orf194,SARS1,PSRC1,CELSR2,PSMA5,SORT1,ATXN7L2,CYB561D1,GPR61,AMIGO1,SYPL2,GSTM4,AMPD2,MIR197,GNAT2(-0.31),VAV3-AS1,VAV3,SLC25A24,NBPF4(-0.31),EPS8L3,CSF1(-0.29),AHCYL1,STRIP1(-0.27),VAV3(-0.27)
Loss	3	25150001	29388502	7	p24.2,p24.1-p24.1	8	NEK10(-0.23),NEK10,SLC4A7(-0.23),RARB,TOP2B,NGLY1,LRRC3B,RARB-AS1,MIR4442,OXSM,LINC00692(-0.23),CMC1,ZCWPW2,AZI2(-0.21),EOMES,LINC01980,LINC01981(-0.21),RBMS3,RBMS3-AS3(-0.21),ZCWPW2(-0.21),ZCWPW2,LINC00693(-0.21)
Loss	3	46950001	50388502	7	p21.31	8	CCDC36,USP19,ARIH2,RHOA,DAG1,PRKAR2A,PRKAR2A-AS1,SLC25A20,ARIH2OS,QRICH1,MIR425,QARS1,DALRD3,WDR6,NDUFAF3,MIR6890,IMPDH2,MIR191,P4HTM,LAMB2,C3orf84,LAMB2P1,CCDC71,KLHDC8B,USP4,GPX1,C3orf62,MIR4271,AMT,NICN1,TCTA(-0.31),IP6K2,SLC26A6,NCKIPSD,MIR6824,MIR4793,LINC02585,CELSR3,TMEM89,PRKAR2A(-0.29),DAG1,BSN-DT(-0.27),HYAL3,MST1R,SEMA3F,RBM6,BSN,IP6K1,GMPPB,RNF123,APEH,AMIGO3,MST1,CAMKV,TRAIP,MIR5193,…
Loss	3	70750001	78688502	12	p13-p12.3	10	FOXP1(-0.35),FOXP1,PROK2,FOXP1-AS1,MIR1284,EIF4E3,GPR27(-0.31),GXYLT2,PPP4R2,EBLN2(-0.25),LINC02018,MIR4444-1,MIR4444-2,FAM86DP,FRG2C,MIR1324,FRG2EP,LINC00960,ZNF717,MIR4273(-0.25),PDZRN3,LINC02005,LOC101927296,PDZRN3-AS1(-0.25),ROBO2(-0.25),SHQ1,LOC105377162(-0.25),CNTN3(-0.23),LINC00877,LINC00870,RYBP(-0.23),ROBO1,LINC02077(-0.23)
Loss	4	185050001	189088502	10	q35.1-q35.2	10	PRIMPOL,IRF2,ACSL1,LINC02363,LINC02362,LINC02427,CASP3,LINC02365,CENPU,SLED1(-0.29),FAT1(-0.27),LOC339975,LINC02492,LINC02374,LINC02514(-0.27),ZFP42,TRIML2,TRIML1(-0.27),KLKB1,F11-AS1,FAM149A,CYP4V2,FLJ38576,F11,MTNR1A(-0.23),MIR3945HG,MIR3945,LINC01093(-0.23),CFAP97,LINC02436,MIR4455,HELT,SLC25A4(-0.21),ENPP6(-0.21),SORBS2,CCDC110,CFAP97,SNX25,LRP2BP,C4orf47,ANKRD37,UFSP2,PDLIM3,LOC105377590(-0.…
Loss	6	25950001	28238502	10	p22.2-p22.1	11	H3C2,H1-1,H3C1,H4C1,H2AC4,H4C2(-0.33),H4C9,H2BC11,H2AC11,H2AC12,H2BC12,MIR3143(-0.29),LOC285819,BTN2A1,H1-2,HFE,H2BC5,H1-4,H2BC4,H2BC6,H1-6,H4C3,H4C4,H2AC7,H2BC7,H2AC6,H4C5,LOC108783645,H3C4,H3C7,H4C7,H1-3,H2BC10,H2AC8,H3C8,H2BC8,H4C6,H2BC9,H3C6,H4C8,BTN3A1,BTN2A2,BTN3A3,BTN3A2,BTN2A3P,ABT1,BTN1A1,HMGN4,HCG11,LOC105374988,ZNF322(-0.29),H2BC14,H2BC13,H2AC14,H3C10,H2AC13,H4C13,H2BC17,H2BC15,H3C12,H…
Loss	6	80200001	92888502	14	q14.1-q15	13	ANKRD6,GABRR1,RNGTT,UBE2J1,BACH2,CASP8AP2,MDN1,PNRC1,SRSF12,PM20D2,GABRR2,RRAGD,LYRM2,LOC101929057,GJA10(-0.25),CNR1,LOC101928911,RNGTT,SPACA1,LOC101928936(-0.25),SNX14,NT5E,SYNCRIP,SNORD50A,SNHG5,SNORD50B(-0.25),ZNF292,HTR1E,SLC35A1,ORC3,LOC101928911,CGA,SMIM8,C6orf163,GJB7,CFAP206,LINC01590,RARS2,AKIRIN2(-0.25),LINC02535,NT5E(-0.23),SH3BGRL2,LCA5,LINC01621,ELOVL4(-0.23),TBX18,LINC01611,TBX18-AS…
Loss	6	161150001	170888502	9	q26-q27	9	PDE10A,RPS6KA2,MEAT6,C6orf118,LINC00473,LINC00602,TBXT,LOC729681,PRR18,LOC101929297,MPC1,SFT2D1,LOC100289495,RPS6KA2-IT1,MIR1913,RNASET2,RPS6KA2-AS1,FGFR1OP,MIR3939(-0.25),PACRG,PRKN,PACRG-AS2(-0.23),PACRG,QKI,PACRG-AS3,PACRG-AS1,DKFZp451B082,CAHM,LOC102724152(-0.23),PRKN(-0.23),SMOC2(-0.23),WDR27,LOC105378146,SMOC2,FAM120B,LOC101929460,LOC102724357,LINC01615,LINC02544,THBS2,LOC101929523,PHF10,C6…
Loss	8	200001	20088502	22	p23.3-p21.3	19	CSMD1(-0.42),CSMD1,LOC101927815(-0.4),MICU3,FGF20(-0.38),MSR1(-0.38),SGCZ(-0.38),VPS37A,ZDHHC2,MICU3,MTMR7,CNOT7,SLC7A2(-0.38),TUSC3(-0.35),DLGAP2,ARHGEF10,LOC105377777,LOC286083,DLGAP2-AS1,MIR596,LOC101927752,MIR3674,CLN8,KBTBD11,LOC101928058,KBTBD11-OT1,MYOM2,MIR7160(-0.33),DLGAP2,ERICH1,FBXO25,FAM87A,TDRP,LOC401442(-0.33),PCM1,MTUS1,PSD3,SLC7A2,PDGFRL,MIR548V,FGL1,ASAH1,LOC101929066,NAT1,NAT2(…
Loss	8	21600001	30988502	15	p21.3-p12	15	SFTPC,NPM2,PIWIL2,SORBS3,SLC39A14,DOK2,XPO7,DMTN,FAM160B2,FGF17,NUDT18,HR,REEP4,LGI3,BMP1,POLR3D,MIR320A,PHYHIP,LOC100507071,PPP3CC,CCAR2,PDLIM2,C8orf58,BIN3,BIN3-IT1,LOC107986876(-0.33),DOCK5,KCTD9,MIR6876,LOC105379331,GNRH1,CDCA2(-0.31),EBF2(-0.31),HMBOX1,INTS9,EXTL3,KIF13B,LINC02099,EXTL3-AS1,DUSP4,LINC00589,LOC101929470(-0.31),PEBP4,EGR3(-0.31),PPP2R2A,BNIP3L,SDAD1P1(-0.31),CDCA2(-0.29),LOC10…
Loss	9	4250001	7088502	6	p24.2-p24.1	5	SLC1A1,SPATA6L(-0.23),KDM4C(-0.22),GLIS3(-0.21),MLANA,RIC1,PLGRKT,UHRF2,GLDC,RLN1,RLN2,CD274,PDCD1LG2,ERMP1,RANBP6,MIR4665,KIAA2026,IL33,TPD52L3(-0.21),RCL1,AK3,JAK2,SPATA6L,CDC37L1,CDC37L1-DT,PLPP6,MIR101-2,INSL4,INSL6(-0.21)
Loss	9	8850001	31638502	23	p24.1,p23-p21.1	21	ELAVL2,LOC101929563,LOC100506422,IZUMO3,TUSC1,LINC01241(-0.31),FOCAD,MLLT3,MIR4473,MIR4474,FOCAD-AS1,MIR491,SNORA30B,HACD4,IFNB1(-0.29),LINC01239,LOC101929563,DMRTA1(-0.29),LINGO2,LINC00032,CAAP1,TEK,IFT74,LRRC19,IFNK,MOB3B,PLAA,IFT74-AS1,EQTN,C9orf72(-0.29),CDKN2B-AS1,MIR31HG,IFNA7,IFNA21,IFNA16,IFNA10,IFNA17,IFNA4,IFNA14,IFNA6,KLHL9,IFNA5,IFNA22P,IFNA2,IFNA8,IFNE,IFNA13,IFNA1,MIR31,MTAP,CDKN2A,…
Loss	10	73950001	75938502	6	q22.1-q22.2	6	ASCC1,DDIT4,ANAPC16(-0.21),CAMK2G,AP3M1,ADK,VCL,ZSWIM8,ZSWIM8-AS1,CHCHD1,SEC24C,FUT11,NDST2,PLAU,C10orf55(-0.21),CFAP70,P4HA1,USP54,PPP3CB,FAM149B1,NUDT13,SNORA11F,ECD,DNAJC9-AS1,MRPS16,DNAJC9,ANXA7,MSS51,PPP3CB-AS1,MYOZ1(-0.21),MCU(-0.21),MCU,PLA2G12B,OIT3(-0.21),MICU1,MCU,DNAJB12,MIR4676(-0.21)
Loss	10	103100001	105188502	5	q24.32-q24.33	5	NT5C2,ARMH3,OGA,SUFU,GBF1,CNNM2,CYP17A1,ARL3,KCNIP2-AS1,KCNIP2,NOLC1,PPRC1,LDB1,HPS6,ELOVL3,PITX3,MIR146B,NFKB2,PSD,FBXL15,CUEDC2,MFSD13A,RPARP-AS1,C10orf95,ACTR1A,TRIM8,SFXN2,WBP1L,BORCS7-ASMT,AS3MT,BORCS7,LOC107984265(-0.27),INA,PCGF6,RPEL1,MIR1307,TAF5,ATP5MD,PDCD11(-0.25),FBXW4,DPCD,MIR3158-1,MIR3158-2(-0.23),FBXW4,FGF8(-0.23),BTRC(-0.22)
Loss	11	61850001	66438502	17	q12.3-q13.2	17	SLC25A45,MALAT1,TALAM1,TIGD3,DPF2,MIR612,MASCRNA,FRMD8,NEAT1,LOC101927789,FAM89B,LTBP3,EHBP1L1,ZNRD2,ZNRD2-AS1,MAP3K11,PCNX3,SCYL1,KCNK7(-0.48),TM7SF2,SF1,RASGRP2,MEN1,PYGM,MAP4K2,CDC42BPG,ATG2A,MIR194-2HG,MIR6750,MIR6749,MIR192,EHD1,MAJIN,MIR194-2,GPHA2,PPP2R5B,MIR10392,ZFPL1,SNX15,ARL2-SNX15,MIR6879,SAC3D1,TMEM262,ARL2,VPS51,BATF2,NAALADL1,CDCA5,CAPN1,MRPL49,SYVN1,MIR6751,LOC728975,SLC22A20P,SP…
Loss	11	80200001	119538502	66	q14.1-q23.3	58	CBL,NLRX1,SNORD150,PDZD3,CCDC153,MCAM,MIR6756(-0.48),PHLDB1,KMT2A,CCDC84,DDX6,CD3D,CD3G,LOC100131626,ATP5MG,UBE4A,ARCN1,LOC101929089,TTC36,TMEM25,IFT46,MIR6716,TREH,MIR4492,RPL23AP64,FOXR1,BCL9L,UPK2,CXCR5,HINFP,VPS11,TRAPPC4,HMBS,SLC37A4,H2AX,HYOU1,C2CD2L,DPAGT1,RPS25,ABCG4(-0.48),JAML,CD3E,MPZL3,MPZL2(-0.44),ALG9,BCO2,SIK2,DIXDC1,PIH1D2,PPP2R1B,CRYAB,C11orf52,C11orf1,HSPB2-C11orf52,FDXACB1,HSPB…
Loss	11	120850001	133438502	38	q23.3-q25	28	ETS1(-0.35),FLI1,KCNJ1,ETS1,MIR6090,ETS1-AS1,SENCR,LOC101929538,C11orf45,KCNJ5(-0.33),NFRKB,BARX2,LINC01395,TMEM45B,PRDM10,LINC00167(-0.33),ARHGAP32,LOC399975,TP53AIP1(-0.31),MSANTD2,VWA5A,SIAE,OR8G1,OR10G8,OR10G7,OR8G2P,OR10D3,OR8B2,OR8D1,OR8D2,OR8G5,OR8B8,OR8B3,OR8B4,PANX3,TBRG1,OR8B12,OR8A1,VSIG2,ESAM,LOC101929340,SPA17,NRGN,LOC100507283,ROBO4,ROBO3(-0.31),ZBTB44,ADAMTS8,APLP2,ST14,ZBTB44-DT,A…
Loss	12	6050001	7388502	8	p13.31	8	PHB2,CD27-AS1,CHD4,P3H3,TAPBPL,NOP2,VAMP1,IFFO1,SCARNA10,GAPDH,NCAPD2,MRPL51,CD27,SCARNA11,ACRBP,PIANP,ZNF384,ING4,LPAR5,GPR162,MLF2,CD4,COPS7A,LAG3,PTMS,USP5,SPSB2,LOC105369632,RPL13P5,DSTNP2,RNU7-1,C12orf57,MIR200CHG,SCARNA12,ENO2,ATN1,MIR141,LRRC23,MIR200C,PTPN6,CDCA3,GNB3,TPI1,LPCAT3,EMG1(-0.4),C1RL,C1RL-AS1,RBP5,CLSTN3(-0.38),PLEKHG6,TNFRSF1A,LTBR,SCNN1A(-0.38),CD9(-0.33),CLSTN3(-0.33),VWF(-…
Loss	12	53550001	57938502	12	q13.13-q13.3	12	ATF7,RARG,ATF7-NPFF,PCBP2,CSAD,ITGB7,ZNF740,PFDN5,MFSD5,AAAS,C12orf10,SP7,ESPL1,SP1,AMHR2,PRR13,PCBP2-OT1,MAP3K12,LOC100652999,TARBP2,NPFF(-0.27),ITGA7,METTL7B,OR10P1(-0.27),ATF7,ATF7-NPFF,HOXC9,ATP5MC2,CALCOCO1,CISTR,HOXC13,HOXC13-AS,HOXC-AS2,HOXC-AS1,HOXC10,HOXC11,MIR196A2,HOTAIR,HOXC12,HOXC-AS3,HOXC8,HOXC6,HOXC4,MIR615,HOXC5(-0.25),NABP2,ITGA7,MMP19,ERBB3,CDK2,TMEM198B,BAZ2A,SARNP,RDH5,BLOC1S1…
Loss	13	44800001	115088502	117	q14.11,q14.12-q34	92	CHAMP1,RASA3,UPF3A,CDC16,MIR548AR,MIR4502(-0.44),MIR5007(-0.44),GRTP1,GRTP1-AS1,LAMP1,ADPRHL1,LOC101928841(-0.4),TFDP1,TMCO3,ADPRHL1,DCUN1D2(-0.4),CUL4A,PCID2,MIR8075(-0.38),CYSLTR2,RB1,LINC00462,NUDT15,MED4,MED4-AS1,RB1-DT,ITM2B,LPAR6,RCBTB2(-0.38),GAS6,LINC00552,TMEM255B,GAS6-AS1,LINC00454,GAS6-DT(-0.38),LINC00448(-0.38),LINC00458,MIR1297(-0.38),LINC01075,LINC01074,LINC00459(-0.38),PCID2,F10,PR…
Loss	14	68150001	70238502	5	q24.1-q24.1,q24.2	5	PLEKHD1,GALNT16,ERH,EXD2,SLC39A9(-0.21),RAD51B(-0.21),RAD51B,DCAF5,LOC100996664,ZFP36L1,ACTN1-AS1,ACTN1(-0.21),RDH11,RAD51B,ZFYVE26,RDH12(-0.21),SUSD6,CCDC177,LOC100289511,SRSF5(-0.21)
Loss	16	46600001	48688502	6	q11.2-q12.1	7	ABCC11,LONP2,N4BP1,SIAH1(-0.27),MYLK3,SHCBP1,ORC6,VPS35(-0.25),ABCC11,ABCC12(-0.23),ANKRD26P1,SHCBP1(-0.23),ITFG1-AS1,MYLK3,GPT2,ITFG1,C16orf87,SNORD148,DNAJA2,NETO2(-0.23),LINC02192,LINC02133,LINC02134(-0.21),PHKB,ITFG1(-0.21)
Loss	16	55850001	65550000	16	q12.2-q21	13	CDH8(-0.32),NPAP1L,MIR4426(-0.29),ADGRG1,CX3CL1,CETP,CPNE2,KIFC3,CNGB1,NUP93,SLC12A3,MIR6863,HERPUD1,MIR138-2,NLRC5,PSME3IP1,RSPRY1,CCL22,ARL2BP,PLLP,DOK4,POLR2C,COQ9,CCL17,CIAPIN1,ADGRG5,CCDC102A,DRC7,ADGRG3,KATNB1,MIR6772,LOC388282(-0.27),LINC02141(-0.26),CNGB1,CSNK2A2,PRSS54,MMP15,USB1,TEPP,ZNF319,CFAP20,CCDC113,GINS3,NDRG4(-0.25),CNOT1,SETD6,SNORA46,SLC38A7,SNORA50A,GOT2(-0.25),OGFOD1,AMFR,NU…
Loss	16	66300001	85838502	29	q21-q24.1	23	HYDIN(-0.73),CBFB,NFATC3,CES2,NAE1,CMTM4,NUTF2,ATP6V0D1,CTCF,DPEP2,LRRC36,RANBP10,PLA2G15,TK2,CMTM1,CKLF,CMTM3,CKLF-CMTM1,CMTM2,DYNC1LI2,LOC106699570,TERB1,CIAO2B,CDH16,PDP2,CA7,RRAD,CES3,CES4A,C16orf70,EXOC3L1,HSF4,NOL3,E2F4,TRADD,FBXL8,ELMO3,MIR328,B3GNT9,KIAA0895L,TMEM208,SLC9A5,LRRC29,PLEKHG4,FHOD1,KCTD19,HSD11B2,ZDHHC1,TPPP3,LOC107984813,RIPOR1,LOC100505942,AGRP,CARMIL2,ENKD1,PARD6A,GFOD2,AC…
Loss	16	87800001	90138502	5	q24.2-q24.3	6	AFG3L1P,SPIRE2,FANCA,CENPBD1,TUBB3,SNORA119,DEF8,MC1R,TCF25,DBNDD1,GAS8-AS1,URAHP,GAS8,PRDM7(-0.46),VPS9D1,VPS9D1-AS1,ANKRD11,LOC100287036,CPNE7,ZNF778,LOC105371414,LOC101927817,SPG7,RPL13,SNORD68,CDK10,SPATA2L,SPATA33,DPEP1,CHMP1A,ZNF276,FANCA(-0.46),CBFA2T3,CDH15,LOC101927793,LOC100129697,ACSF3,LINC00304,LINC02138,ZNF778,SLC22A31(-0.44),SNAI3-AS1,IL17C,CYBA,MVD,CTU2,RNF166,MIR4722,LOC100289580,…
Loss	17	150001	5538502	15	p13.3-p13.2	15	YWHAE,TRARG1,CRK(-0.4),SMG6,PITPNA,HIC1,PRPF8,SMYD4,METTL16,SRR,TSR1,CRK,MYO1C,PITPNA-AS1,INPP5K,SCARF1,SLC43A2,RILP,MIR22HG,SERPINF1,WDR81,SERPINF2,MIR22,TLCD2,RPA1,MIR212,LOC105371485,DPH1,RTN4RL1,OVCA2,MIR132,LOC101927839,SNORD91B,SNORD91A,LOC284009,SGSM2,MNT,PAFAH1B1(-0.38),MYBBP1A,GGT6,SMTNL2(-0.35),PFN1,PELP1,PLD2,LINC01996,SMTNL2,ALOX15,ARRB2,CXCL16,LOC101559451,ZMYND15,TM4SF5,VMO1,PSMB6,M…
Loss	17	6450001	8938502	12	p13.2-p13.1	12	ACADVL,ELP5,MIR324,DLG4,CLDN7,SLC2A4,YBX2,CTDNEP1,PHF23,GABARAP,DVL2,EIF5A,KCTD11,NEURL4,GPS2,TMEM95,TNK1,ACAP1(-0.54),TMEM102,LINC00324,SENP3,SENP3-EIF4A1,DNAH2,WRAP53,NLGN2,TMEM256-PLSCR3,SPEM3,SPEM1,SPEM2,TMEM256,TNFSF13,TNFSF12,FGF11,ZBTB4,POLR2A,CHRNB1,TNFSF12-TNFSF13,SLC35G6,TP53,LOC100996842,SHBG,SOX15,CD68,ATP1B2,SAT2,SNORA48,SNORD10,SNORA67,MPDU1,EIF4A1,FXR2,EFNB3,RPL29P2,CNTROB,TMEM88,T…
Loss	17	11200001	18038502	13	p12-p11.2	14	NCOR1,ADORA2B,TTC19,ZSWIM7(-0.27),COX10,CDRT15P1,COX10-AS1,CDRT15,MGC12916,HS3ST3B1(-0.25),LOC101928475,CDRT7,CDRT8,PMP22,MIR4731,TEKT3(-0.25),MPRIP,COPS3,TNFRSF13B,TBC1D27P,LOC284191,LINC02090,PLD6,FLCN,NT5M(-0.25),MYOCD,ARHGAP44,LOC100128006(-0.25),MYOCD,DNAH9,MYOCD-AS1,MAP2K4,ZNF18,MIR744,LINC00670(-0.25),NCOR1,LRRC75A,CENPV,PIGL,SNORD163,MIR1288,SNHG29,SNORD49B,SNORD49A,SNORD65,UBB,TRPV2,ZNF2…
Loss	17	39950001	40988502	6	q21.2-q21.31	7	ATP6V0A1,STAT3,STAT5B,TUBG1,DHX58,GHDC,RAB5C,HSPB9,KCNH4,HCRT,KAT2A,STAT5A,CAVIN1,PSMC3IP,HSD17B1,RETREG3,MIR548AT,MIR5010,LOC108783654,MLX,COASY,NAGLU,TUBG2,PLEKHH3,CCR10,CNTNAP1(-0.25),C17orf113(-0.25),DNAJC7,NKIRAS2,ZNF385C(-0.25),TTC25,ACLY,DNAJC7,CNP(-0.25),EZH1,MIR6780A,CNTNAP1(-0.21),FKBP10,P3H4,ACLY,KLHL11,NT5C3B,KLHL10(-0.21),PSME3,CNTD1,RAMP2-AS1,MIR6781,BECN1,RAMP2,VPS25,WNK4,COA3(-0.2…
Loss	17	43350001	44938502	5	q21.31-q21.32	6	LINC02210-CRHR1,CRHR1,PLEKHM1,ARHGAP27,MIR4315-1,MIR4315-2,LRRC37A4P,ARL17A,ARL17B,MAPK8IP1P2,LINC02210(-0.77),MAPT,LINC02210-CRHR1,CRHR1,KANSL1,MAPT-IT1,MAPT-AS1,SPPL2C,STH(-0.77),KANSL1,KANSL1-AS1(-0.75),MAP3K14(-0.73),NSF,WNT3(-0.46),WNT9B(-0.35)
Loss	18	48300001	53138502	5	q21.2	5	DCC,MIR4528(-0.25),DCC,LINC01919,C18orf54,LINC01917,MBD2,SNORA37,POLI,STARD6(-0.21),DYNAP(-0.21),ELAC1,LINC01630,MRO,ME2,SMAD4,MEX3C(-0.21),TCF4,RAB27B,CCDC68,LINC01929,TCF4-AS1(-0.21)
Loss	18	62350001	77988502	16	q22.1-q23	13	CTDP1,NFATC1,ATP9B,PARD6G,HSBP1L1,LOC284240,LOC284241,KCNG2,SLC66A2,TXNL4A,RBFADN,RBFA,PARD6G-AS1,ADNP2(-0.33),ATP9B(-0.29),ATP9B,SALL3(-0.29),ZNF516,LOC101927989,LINC00908,C18orf65,LINC00683,LINC01927,LINC01879(-0.29),LINC01893,LINC01898,LOC339298(-0.27),CDH7,CDH19(-0.25),LINC01541,NETO1,LINC02864,LINC01899,CBLN2,MIR548AV,LOC100505797,LINC02582(-0.25),LOC643542,MIR5011,DSEL(-0.25),MBP,ZNF236,GAL…
Loss	19	300001	5088502	9	p13.3	9	IZUMO4,ABCA7,KISS1R,RNF126,REXO1,CSNK1G2,DOT1L,MIER2,THEG,ODF3L2,C2CD4C,MADCAM1,TPGS1,SHC2,CDC34,BSG,GZMM,FGF22,POLRMT,HCN2,PALM,MISP,PRSS57,FSTL3,R3HDM4,PTBP1,AZU1,MED16,MIR4745,PLPPR3,MIR3187,RNU6-1,RNU6-7,RNU6-8,RNU6-9,RNU6-2,CFD,ELANE,PRTN3,CNN2,GRIN3B,ARID3A,TMEM259,WDR18,ARHGAP45,POLR2E,GPX4,SBNO2,CIRBP,STK11,MIDN,CIRBP-AS1,EFNA2,ATP5F1D,FAM174C,CBARP,NDUFS7,PWWP3A,RPS15,DAZAP1,GAMT,PLK5,C1…
Loss	19	5600001	23988502	44	p13.3-p12	44	PNPLA6,CCL25,TIMM44,CAMSAP3,STXBP2,MIR6792,PCP2,PET100,XAB2,TRAPPC5,CLEC4M,CD209,MCEMP1,RETN,FCER2,CLEC4G,CLEC4GP1,EVI5L,LYPLA2P2,LRRC8E,PRR36,MAP2K7,SNAPC2,TGFBR3L,CTXN1,ELAVL1,FBN3,CERS4(-0.48),ZNF709,TRIR,ZNF490,ZNF443,ZNF564,DHPS,MAN2B1,TNPO2,GNG14,FBXW9,ZNF791,SNORD135,SNORD41,WDR83,WDR83OS,BEST2,RTBDN,GET3,HOOK2,MIR5684,JUNB,RNASEH2A,PRDX2(-0.48),ZNF844,ZNF700,ZNF763,ZNF878,ZNF433-AS1,ZNF43…
Loss	19	36100001	38488502	9	q13.12-q13.13	10	LINC01535,ZNF345,ZNF420,ZNF568,ZNF527,ZFP30,ZNF793,ZNF567,ZNF382,ZNF461,LINC01534,ZNF850,ZNF790-AS1,ZNF790,LOC728485,ZNF829,ZNF585A,ZNF585B,ZNF383,ZNF875,LOC284412,ZNF570,ZNF793-AS1,ZNF569,ZNF540,ZNF571-AS1,ZNF571(-0.35),ZNF566,ZFP14,ZNF529,ZFP82,LOC644189,ZNF260,LOC728752,ZNF529-AS1(-0.35),ZNF607,ZNF781(-0.33),ZNF565,WDR62,LRFN3,NFKBID,TYROBP,KIRREL2,HCST,APLP1,ALKBH6,LOC101927572,SYNE4,LOC10537…
Loss	19	41800001	50688502	16	q13.2-q13.33	17	KDELR1,CARD8,LIG1,SEC1P,ZSWIM9,CCDC114,ZNF114,TMEM143,EMP3,CARD8-AS1,SYNGR4,GRIN2D,GRWD1,CYTH2,KCNJ14,LMTK3,SPHK2,RPL18,SPACA4,SULT2B1,CA11,DBP,FAM83E,MAMSTR,NTN5,FUT2,LOC105447645,RASIP1(-0.35),TRPM4,PPFIA3,HRC(-0.35),NUCB1,FGF21,IZUMO1,FUT1,BCAT2,TULP2,PLEKHA4,PPP1R15A,HSD17B14,LHB,RUVBL2,FTL,BAX,GYS1,CGB3,CGB2,NUCB1-AS1,MIR6798,LOC101059948,SNAR-G2,SNAR-G1,DHDH,CGB1,PPFIA3,NTF4,LIN7B,CGB5,C19o…
Loss	19	51800001	59088502	24	q13.41-q13.43	24	ZNF274,ZNF256,ZSCAN22,ZNF324,ZNF606,ZNF135,LOC100128398,ZSCAN1,C19orf18,ZSCAN18,ZNF329,ZNF544,ZNF8-ERVK3-1,ERVK3-1,LOC105372480,MIR6806,ZNF8,ZNF837,ZNF584,RPS5,ZNF497,ZNF132,A1BG-AS1,LOC105372483,MIR4754,LINC02560,A1BG,RNF225,MIR10394,ZNF324B,MZF1,ZBTB45,SLC27A5,CHMP2A,ZNF446,MIR6807,MZF1-AS1,CENPBD1P1,UBE2M,TRIM28(-0.46),ZNF552,ZNF418,ZNF587B,ZNF814,ZNF587,ZNF417,FKBP1AP1,UBE2CP5(-0.44),ZNF776,Z…
Loss	22	38850001	43588502	10	q13.1-q13.2	11	MRTFA,TNRC6B,ADSL,EP300,RANGAP1,XPNPEP3,SGSM3,MRTFA-AS1,MCHR1,SLC25A17,MIR4766,ST13,DNAJB7,RBX1,MIR1281,SNORD140,L3MBTL2,CHADL,L3MBTL2-AS1,EP300-AS1,MIR6889,ZC3H7B,TEF,POLR3H,PHF5A,ACO2,TOB2,CSDC2,PMM1,LOC105373044(-0.33),SNU13,XRCC6,C22orf46(-0.33),XRCC6,DESI1(-0.33),TNRC6B(-0.29),TNRC6B,LOC114841040,FAM83F(-0.25),ENTHD1,GRAP2(-0.23),BIK,MCAT(-0.21),CENPM,CCDC134,MEI1,SHISA8,MIR33A,TNFRSF13C,MIR…
