# Supplementary material for: Circulating tumor DNA predicts efficacy of a dual AKT/p70S6K inhibitor (LY2780301) plus paclitaxel in metastatic breast cancer: plasma analysis of the TAKTIC phase IB/II study
Source: Mol Oncol. 2022 Mar 30;16(10):2057–70. doi: 10.1002/1878-0261.13188 (PMC9120890; doi:10.1002/1878-0261.13188)
Supplement: Supplementary file 9 — Table S8. GISTIC comparison of baseline and progression plasma copy number alteration profiles. [file MOL2-16-2057-s006.xlsx]

## Sheet: CNA-bl-prog
Table S4. GISTIC comparison of baseline and progression plasma copy number alterations
Chromosome	ID	Cytoband	Symbol	CNA observed in at least 5 cases (progression vs baseline)
1	1:20900001-20938502	p36.12	CDA	loss
1	1:20950001-21038502	p36.12	PINK1-AS,PINK1,MIR6084,KIF17,DDOST	loss
1	1:21050001-21700000	p36.12	EIF4G3,HP1BP3,ECE1,SH2D5,MIR1256,ECE1-AS1	loss
1	1:157050001-157188502	q23.1	CYCSP52,ETV3,ETV3L	gain
1	1:170100001-171300000	q24.2,q24.3	MROH9,METTL11B,PRRX1,FMO2,FMO4,MIR3119-1,MIR3119-2,LINC01681,LINC01142,GORAB-AS1,GORAB,MIR1295A,MIR1295B,FMO3,FMO6P,FMO1	gain
1	1:172750001-173650000	q24.3,q25.1	TNFSF18,LOC100506023,LOC101928673,SLC9C2,TNFSF4,PRDX6,ANKRD45,TEX50	gain
1	1:173700001-175438502	q25.1	TNN,DARS2,RC3H1,RABGAP1L,CACYBP,TNR,KLHL20,CENPL,SERPINC1,SNORD81,SNORD47,SNORD80,SNORD79,SNORD78,SNORD44,SNORA103,SNORD77,SNORD75,SNORD74,GAS5,GAS5-AS1,ZBTB37,SNORD76,RABGAP1L-DT,GPR52,LOC101928696,MRPS14,KIAA0040	gain
1	1:175850001-176200000	q25.1,q25.2	COP1,SCARNA3,MIR1843	gain
1	1:184350001-185038502	q25.3	C1orf21,EDEM3,NIBAN1,LINC01633,RNF2	gain
1	1:218200001-222600000	q41	MIR548F3,EPRS1,RRP15,LYPLAL1-DT,LYPLAL1-AS1,RAB3GAP2,MARK1,MTARC1,DUSP10,LINC01653,TGFB2-AS1,TGFB2-OT1,TGFB2,C1orf143,LINC01710,LYPLAL1,ZC3H11B,SLC30A10,MIR215,BPNT1,MIR194-1,IARS2,SNORA36B,AURKAP1,MIR664A,MTARC2,C1orf115,RNU6ATAC35P,LINC01352,HLX-AS1,HLX,C1orf140,LINC01655,LINC02257,LINC02474	gain
1	1:231850001-234438502	q42.2	TSNAX-DISC1,DISC1,PCNX2,SLC35F3,DISC2,DISC1-IT1,SIPA1L2,LINC01745,LINC01744,MAP10,NTPCR,MAP3K21,MIR4427,KCNK1	gain
1	1:236800001-237538502	q43	MTR,RYR2,ACTN2,MT1HL1	gain
2	2:22400001-22538502	p24.1	NA	gain
2	2:22550001-22638502	p24.1	NA	gain
2	2:22650001-22888502	p24.1	LINC01884	gain
2	2:48900001-49038502	p16.3	STON1-GTF2A1L,GTF2A1L,LHCGR	gain
2	2:49050001-49488502	p16.3	FSHR,MIR548BA	gain
2	2:60500001-60538502	p16.1	NA	gain
2	2:83800001-85038502	p11.2	DNAH6,SUCLG1,FUNDC2P2	gain
2	2:101600001-103088502	q11.2,q12.1	IL1R1,TBC1D8,NPAS2,IL1R2,MAP4K4,CREG2,RPL31,TBC1D8-AS1,CNOT11,RNF149,SNORD89,MIR5696,RFX8,LINC01127,IL1RL2,IL18R1,IL1RL1,MIR4772,IL18RAP	gain
2	2:127000001-127188502	q14.3	NA	gain
2	2:198000001-198488502	q33.1	ANKRD44,RFTN2,ANKRD44-AS1,ANKRD44-IT1,SF3B1,HSPE1-MOB4,HSPD1,COQ10B,SNORA105A,SNORA105B,MOB4,HSPE1	loss
2	2:198600001-198788502	q33.1	PLCL1,BOLL	loss
3	3:46950001-48238502	p21.31	SETD2,NRADDP,MAP4,PTPN23,KIF9,SMARCC1,NBEAL2,CCDC12,KIF9-AS1,SNORD13J,KLHL18,SCAP,ELP6,CSPG5,SNORD146,DHX30,MIR1226,CDC25A,MIR4443	loss
3	3:48250001-48638502	p21.31	ATRIP,SPINK8,ATRIP-TREX1,COL7A1,CAMP,ZNF589,NME6,FCF1P2,MIR2115,CCDC51,PLXNB1,FBXW12,TMA7,PFKFB4,TREX1,SHISA5,MIR6823,MIR711,UCN2,UQCRC1	loss
3	3:71050001-71838502	p13	FOXP1,PROK2,FOXP1-AS1,MIR1284,EIF4E3,GPR27	loss
3	3:134350001-134438502	q22.2	KY	gain
3	3:134450001-134588502	q22.2	EPHB1	gain
3	3:154500001-154800000	q25.2	MME	gain
5	5:27000001-29938502	p14.1,p13.3	CDH9,PURPL,LINC02103,LSP1P3,LOC101929645,LINC02109,LINC02064,LOC105374704	gain
5	5:30500001-30738502	p13.3	NA	gain
5	5:30750001-30988502	p13.3	NA	gain
5	5:43750001-45738502	p12	FGF10,HCN1,FGF10-AS1,LINC02224,MRPS30,MRPS30-DT	gain
5	5:45750001-45850000	p12	NA	gain
5	5:134300001-136788502	q31.1,q31.2	SPOCK1,FBXL21P,SLC25A48,C5orf66,TRPC7,SMIM32,TGFBI,CATSPER3,PITX1,C5orf66-AS1,C5orf66-AS2,MACROH2A1,NEUROG1,DCANP1,TIFAB,SLC25A48-AS1,CXCL14,IL9,LOC107986453,MIR5692C1,LECT2,VTRNA2-1,SMAD5,SMAD5-AS1,TRPC7-AS2,MIR4454,LOC105379192	gain
7	7:2900001-4288502	p22.2	SDK1,CARD11,LOC100129603,LOC105375131	gain
7	7:4300001-4588502	p22.2,p22.1	SDK1	gain
7	7:22850001-23688502	p15.3	KLHL7,IGF2BP3,TOMM7,SNHG26,SNORD93,FAM126A,KLHL7-DT,NUP42,GPNMB,MALSU1,SNORD65C,TRA2A,RPS2P32,CCDC126,CLK2P1	gain
7	7:23700001-23788502	p15.3	FAM221A,STK31	gain
7	7:57400001-57488502	p11.2	MIR3147	gain
7	7:57500001-62488502	p11.2,p11.1,q11.1,q11.21	ZNF716	gain
7	7:62500001-62538502	q11.21	NA	gain
7	7:62550001-62600000	q11.21	NA	gain
7	7:66800001-67588502	q11.21,q11.22	LINC01372,LOC102723427	gain
7	7:68200001-68438502	q11.22	NA	gain
7	7:155600001-156338502	q36.3	LOC285889,LINC01006,SHH,LOC389602,LINC00244	gain
7	7:156350001-156388502	q36.3	LINC01006	gain
8	8:47450001-47600000	q11.1	ASNSP1	gain
8	8:47750001-47838502	q11.1	LINC00293	gain
8	8:47950001-48000000	q11.1	NA	gain
10	10:43250001-44138502	q11.21	LOC105378269,CSGALNACT2,LOC283028,LINC02623,BMS1,LINC01264,MIR5100,RET,RASGEF1A,HNRNPF,FXYD4,SNORD3J,ZNF487,ZNF485,ZNF32-AS3,ZNF239	gain
10	10:71300001-71388502	q22.1	NEUROG3	gain
10	10:72950001-73338502	q22.1	CDH23,CDH23-AS1,UNC5B,UNC5B-AS1,SLC29A3	gain
10	10:73350001-73388502	q22.1	CDH23	gain
10	10:73400001-73488502	q22.1	CDH23,C10orf105	gain
10	10:87200001-88538502	q23.1,q23.2	GRID1,LDB3,WAPL,BMPR1A,LOC101929662,LINC01520,GRID1-AS1,MIR346,OPN4	gain
11	11:10950001-10988502	p15.3	NA	loss
11	11:43950001-44238502	p11.2	EXT2,C11orf96,ACCS,ACCSL	gain
11	11:44250001-44288502	p11.2	EXT2,ALX4	gain
11	11:44300001-44738502	p11.2	ALX4,CD82	gain
11	11:44750001-45738502	p11.2	TP53I11,TSPAN18,PRDM11,LINC02685,SYT13,LINC02696,LINC02687,CHST1,MIR7154	gain
11	11:48250001-48300000	p11.2	OR4X1,OR4X2	gain
11	11:48350001-50650000	p11.2,p11.12	LOC440040,OR4C45,OR4C5,OR4A47,TRIM64C,TRIM49B,FOLH1,OR4C13,OR4C12,LOC441601,LOC646813	gain
11	11:50700001-50750000	p11.12	NA	gain
11	11:51200001-55000000	p11.12,p11.11,q11	OR4A5,OR4C46	gain
12	12:1950001-2038502	p13.33	CACNA2D4,LINC00940	gain
12	12:2250001-2800000	p13.33	CACNA1C,CACNA1C-AS4,CACNA1C-IT3,CACNA1C-AS2,CACNA1C-AS1	gain
12	12:2850001-5988502	p13.33,p13.32,p13.31	TEAD4,ITFG2-AS1,TULP3,PARP11,LOC100128253,PRMT8,TSPAN9,CRACR2A,DYRK4,GALNT8,TIGAR,ANO2,ITFG2,RHNO1,FOXM1,TEX52,NRIP2,FKBP4,LINC02417,THCAT155,CCND2-AS1,CCND2,FGF6,FGF23,RAD51AP1,C12orf4,AKAP3,GAU1,NDUFA9,KCNA6,KCNA1,KCNA5,LINC02443,NTF3	gain
12	12:6000001-6038502	p13.31	ANO2	gain
12	12:6050001-6088502	p13.31	VWF,ANO2	gain
12	12:6350001-6538502	p13.31	PLEKHG6,TNFRSF1A,LTBR,SCNN1A	loss
12	12:6550001-7150000	p13.31	PHB2,CD27-AS1,CHD4,P3H3,TAPBPL,NOP2,VAMP1,IFFO1,SCARNA10,GAPDH,NCAPD2,MRPL51,CD27,SCARNA11,ACRBP,PIANP,ZNF384,ING4,LPAR5,GPR162,MLF2,CD4,COPS7A,LAG3,PTMS,USP5,SPSB2,LOC105369632,RPL13P5,DSTNP2,RNU7-1,C12orf57,MIR200CHG,SCARNA12,ENO2,ATN1,MIR141,LRRC23,MIR200C,PTPN6,CDCA3,GNB3,TPI1,LPCAT3,EMG1	loss
12	12:34300001-34438502	p11.1	NA	gain
12	12:34450001-38388502	p11.1,q11,q12	NA	gain
12	12:38400001-38438502	q12	NA	gain
12	12:38500001-38588502	q12	NA	gain
12	12:38750001-38838502	q12	NA	gain
12	12:108300001-108838502	q23.3	WSCD2,CMKLR1	gain
12	12:108850001-108888502	q23.3	LINC01498	gain
12	12:115050001-117938502	q24.21,q24.22	FBXW8,HRK,MED13L,RNFT2,TESC-AS1,KSR2,NOS1,TBX3,MIR620,MIR4472-2,LINC00173,MAP1LC3B2,C12orf49,LOC100506551,TESC,FBXO21	gain
14	14:32650001-34288502	q12,q13.1	NPAS3,AKAP6,RNU6-1,RNU6-9,RNU6-2,RNU6-7,RNU6-8,SNORA89	gain
14	14:34300001-34338502	q13.1	NA	gain
14	14:78250001-78288502	q24.3	ADCK1	gain
14	14:78300001-78338502	q24.3	ADCK1	gain
14	14:101750001-102088502	q32.31	LINC00524,LINC02314,MIR1247,DIO3OS,DIO3	gain
14	14:104500001-105088502	q32.33	TDRD9,LINC02691,MIR203A,ASPG,MIR203B,KIF26A,LOC105370708,TMEM179,C14orf180	gain
15	15:31750001-34138502	q13.3,q14	OTUD7A,CHRNA7,LOC101928042,GREM1,FMN1,GOLGA8N,RYR3,ULK4P1,ULK4P2,GOLGA8O,GOLGA8K,WHAMMP1,LINC02256,ARHGAP11A,ARHGAP11A-SCG5,LOC105370757,LOC100131315,SCG5,TMCO5B,LOC101928134	gain
15	15:55250001-55438502	q21.3	LOC105370829	gain
15	15:74200001-74638502	q24.1	PML,CCDC33,STOML1,LOXL1,LOXL1-AS1,ISLR2,LOC283731,GOLGA6A,COMMD4P2,STRA6,ISLR,CYP11A1	gain
15	15:74650001-74688502	q24.1	PPIAP46,LINC02255,CYP11A1	gain
16	16:11650001-11988502	p13.13	TXNDC11,LITAF,SNN,ZC3H7A,BCAR4,GSPT1,RSL1D1	gain
16	16:16250001-16300000	p13.11	ABCC6	gain
16	16:25950001-28088502	p12.1	NSMCE1,HS3ST4,GSG1L,KIAA0556,GTF3C1,MIR548W,C16orf82,KDM8,NSMCE1-DT,IL4R,IL21R,IL21R-AS1,LOC100128079	gain
16	16:28950001-29988502	p11.2	SNX29P2,NFATC2IP,RRN3P2,SEZ6L2,SMG1P2,CD19,LAT,MIR4517,SPNS1,NPIPB11,BOLA2,BOLA2B,BOLA2-SMG1P6,SMG1P6,LOC606724,SLX1A-SULT1A3,SLX1B-SULT1A4,LOC388242,LOC613038,SULT1A4,SULT1A3,SLX1B,SLX1A,MIR3680-2,MIR3680-1,NPIPB12,SPN,QPRT,CDIPT,MVP,C16orf54,CDIPTOSP,MAZ,KIF22,ZG16,PRRT2,PAGR1,TAOK2,KCTD13,ASPHD1,TMEM219	loss
16	16:30000001-30200000	p11.2	INO80E,HIRIP3,TAOK2,TLCD3B,GDPD3,PPP4C,ALDOA,LOC112694756,MAPK3,DOC2A,YPEL3,C16orf92,LOC101928595,TBX6,CORO1A	loss
16	16:30350001-30988502	p11.2	ZNF48,FBRS,FBXL19-AS1,SEPTIN1,MYLPF,TBC1D10B,CD2BP2,DCTPP1,ZNF771,ITGAL,SNORA80C,MIR4518,ZNF768,SEPHS2,ZNF689,PRR14,ZNF747,ZNF688,ZNF764,ZNF785,ZNF629,PHKG2,SRCAP,SNORA30,CCDC189,RNF40,TMEM265,LOC730183,MIR4519,MIR762HG,MIR762,CTF1,BCL7C,FBXL19,SETD1A,ORAI3	loss
16	16:31000001-31188502	p11.2	STX4,HSD3B7,STX1B,BCKDK,VKORC1,PRSS36,ZNF668,KAT8,ZNF646,PRSS8,PRSS53	loss
16	16:31200001-31300000	p11.2	ITGAM,FUS,PYDC1,PYCARD-AS1,PYCARD,TRIM72	loss
16	16:31400001-31538502	p11.2	ITGAD,ZNF843,COX6A2,SLC5A2,ARMC5,TGFB1I1,C16orf58	loss
16	16:31550001-31800000	p11.2	LINC02190,FRG2KP,YBX3P1,CLUHP3,ZNF720	loss
16	16:31850001-31938502	p11.2	ZNF267	loss
17	17:31050001-31138502	q11.2	MYO1D	gain
17	17:70200001-70588502	q24.3	LINC00673,LINC02003	gain
17	17:70600001-72438502	q24.3,q25.1	KIF19,CDC42EP4,SLC39A11,SSTR2,TTYH2,SDK2,LINC00511,FAM104A,C17orf80,CPSF4L,COG1,LOC101928251,LINC00469,LINC02092,LOC100134391,RPL38,MGC16275,DNAI2,GPR142,GPRC5C,BTBD17	gain
17	17:72450001-72638502	q25.1	LOC101928343,CD300E,CD300A,CD300LD,CD300H,LOC100130520,CD300C,CD300LB,C17orf77	gain
17	17:72650001-72688502	q25.1	RAB37	gain
17	17:72700001-72938502	q25.1	FADS6,SLC9A3R1,RAB37,CD300LF,MIR3615,GRIN2C,NAT9,FDXR,TMEM104,OTOP3,USH1G,OTOP2	loss
18	18:6400001-6938502	p11.31	L3MBTL4,LINC01387,ARHGAP28,LOC101927168,LINC00668	gain
19	19:43900001-46188502	q13.31,q13.32	EML2,ZNF575,TEX101,PLAUR,ZNF45,LYPD5,ZNF223,NECTIN2,CLPTM1,PPP1R37,ETHE1,LYPD3,PHLDB3,PINLYP,ZNF576,ZNF428,SRRM5,CADM4,XRCC1,IRGQ,SMG9,IRGC,KCNN4,ZNF283,LOC100505715,ZNF404,ZNF221,ZNF155,ZNF222,LOC101928063,ZNF230,ZNF224,ZNF225,LOC100379224,ZNF226,ZNF234,ZNF284,ZNF227,ZNF233,ZNF235,ZNF112,ZNF229,ZNF285,CEACAM20,ZNF180,CEACAM22P,CEACAM19,MIR4531,PVR,CEACAM16,IGSF23,CBLC,BCAM,MIR8085,BCL3,TOMM40,AP…	loss
19	19:48650001-49238502	q13.33	KDELR1,CARD8,LIG1,SEC1P,ZSWIM9,CCDC114,ZNF114,TMEM143,EMP3,CARD8-AS1,SYNGR4,GRIN2D,GRWD1,CYTH2,KCNJ14,LMTK3,SPHK2,RPL18,SPACA4,SULT2B1,CA11,DBP,FAM83E,MAMSTR,NTN5,FUT2,LOC105447645,RASIP1	loss
19	19:49250001-49638502	q13.33	NUCB1,FGF21,IZUMO1,FUT1,BCAT2,TULP2,PLEKHA4,PPP1R15A,HSD17B14,LHB,RUVBL2,FTL,BAX,GYS1,CGB3,CGB2,NUCB1-AS1,MIR6798,LOC101059948,SNAR-G2,SNAR-G1,DHDH,CGB1,PPFIA3,NTF4,LIN7B,CGB5,C19orf73,KCNA7,CGB7,SNRNP70,CGB8	loss
19	19:49650001-49688502	q13.33	TRPM4,PPFIA3,HRC	loss
20	20:31450001-31788502	q11.21	EFCAB8,SUN5,BPIFB2,BPIFB6,BPIFB4,BPIFB3,BPIFA2,BPIFA4P	gain
20	20:31800001-31938502	q11.21	BPIFA1,BPIFA3,BPIFB1	gain
20	20:35950001-36038502	q11.23	SRC	gain
20	20:36050001-37238502	q11.23	RPRD1B,CTNNBL1,LOC100287792,VSTM2L,BPI,BLCAP,NNAT,LINC00489,TTI1,TGM2,KIAA1755,LOC149684,LBP,SNHG11,SNHG17,SNORA71B,SNORA71A,SNORA71C,SNORA71D,SNORA71E,SNORA60,ADIG,MIR548O2,RALGAPB,ARHGAP40	gain
20	20:37250001-37388502	q11.23	SLC32A1,ARHGAP40,ACTR5	gain
20	20:56700001-57438502	q13.32	VAPB,RAB22A,GNAS-AS1,APCDD1L-DT,STX16-NPEPL1,NPEPL1,C20orf85,PPP4R1L,ANKRD60,APCDD1L,STX16,LINC01711,MIR298,MIR296,LOC105372695,GNAS	gain
20	20:57450001-57588502	q13.32	GNAS,LOC101927932,CTSZ,NELFCD	gain
22	22:40550001-40588502	q13.1	TNRC6B	loss
22	22:50200001-51138502	q13.33	BRD1,PPP6R2,PLXNB2,MOV10L1,KLHDC7B,TTLL8,SHANK3,CRELD2,ALG12,ZBED4,IL17REL,PIM3,MIR6821,MLC1,HDAC10,TRABD,MAPK12,SELENOO,PANX2,TUBGCP6,MAPK11,DENND6B,MIR12114,SBF1,ADM2,SCO2,LMF2,TYMP,NCAPH2,MIOX,ODF3B,CPT1B,MAPK8IP2,ARSA,CHKB-CPT1B,CHKB-DT,SYCE3,CHKB	loss
